# Supplementary material for: A haemagglutination test for rapid detection of antibodies to SARS-CoV-2
Source: Nat Commun. 2021 Mar 29;12:1951. doi: 10.1038/s41467-021-22045-y (PMC8007702; doi:10.1038/s41467-021-22045-y)
Supplement: Supplementary file 4 — Source Data [file 41467_2021_22045_MOESM4_ESM.xlsx]

## Sheet: Figure 3A
Figure 3A
			For Log	For Graph
	Sample	HA Col Endpoint	HAT Titre	RBD EPT	Actual
	1	0	1	50	<50
	2	5	320	50	<50
	3	0	1	50	<50
	4	1	20	448	448
	5	0	1	50	26
	6	6	640	2268	2268
	7	2	40	451	451
	8	7	1280	3444	3444
	9	6	640	1050	1050
	10	4	160	1009	1009
	11	2	40	799	799
	12	0	1	50	<50
	13	3	80	840	840
	14	3	80	146	146
	15	4	160	1866	1866
	18	6	640	11286	11286
	19	3	80	1317	1317
	20	5	320	1427	1427

## Sheet: Figure 5
Figure 5
Label_ID	HAT_Titre	DD 15-8	DD 18-9 (Repeat)	Severity	COMBAT_sample_time_ID	platformorder	sample_type	abbott_result	abbott_interpretation	diasorin_result	diasorin_interpretation	roche_result	roche_interpretation	siemens_result	siemens_interpretation	oxford_result	oxford_interpretation	dayssincesymptoms	max_severity		Siemens <1	Siemens >=1	HAT 18/9 =0	HAT >0	HAT+/Siemens+	HAT-/Siemens-	HAT 15/8 =0	HAT15/8>0	HAT+/Siemens+	HAT-/Siemens-
UKCOV118_D1	20	0	0	Severe	S00118-Ja001	abbott_diasorin		0.01	NOT_detected	<3.80	NOT_detected	0.199	NOT_detected	0.05	NOT_detected	1869860	NOT_detected	4	severe		1	0	1	0	0	1	1	0	0	1
UKCOV002_D1	20	0	0	Mild	S00002-Ja001	diasorin_abbott		0.01	NOT_detected	<3.80	NOT_detected	0.065	NOT_detected	0.05	NOT_detected	768641	NOT_detected	5	mild		1	0	1	0	0	1	1	0	0	1
UKCOV058_D5	20	0	0	Mild	S00058-Ja005	diasorin_abbott		0.01	NOT_detected	<3.80	NOT_detected	0.071	NOT_detected	0.05	NOT_detected	2643536	NOT_detected	6	mild		1	0	1	0	0	1	1	0	0	1
UKCOV072_D1	20	0	0	Severe	S00072-Ja001	diasorin_abbott		0.02	NOT_detected	<3.80	NOT_detected	0.072	NOT_detected	0.05	NOT_detected	3125681	NOT_detected	7	critical		1	0	1	0	0	1	1	0	0	1
UKCOV022_D5	20	0	0	Mild	S00022-Ja005	diasorin_abbott		0.02	NOT_detected	<3.80	NOT_detected	0.105	NOT_detected	0.05	NOT_detected	4174631	NOT_detected	5	severe		1	0	1	0	0	1	1	0	0	1
UKCOV058_D1	20	0	0	Mild	S00058-Ja001	diasorin_abbott		0.02	NOT_detected	<3.80	NOT_detected	0.07	NOT_detected	0.05	NOT_detected	2659254	NOT_detected	3	mild		1	0	1	0	0	1	1	0	0	1
UKCOV058_D3	20	0	0	Mild	S00058-Ja003	diasorin_abbott		0.02	NOT_detected	<3.80	NOT_detected	0.073	NOT_detected	0.05	NOT_detected	2614006	NOT_detected	5	mild		1	0	1	0	0	1	1	0	0	1
UKCOV139_D3	20	0	0	Mild	S00139-Ja003	abbott_diasorin		0.09	NOT_detected	<3.80	NOT_detected	0.073	NOT_detected	0.05	NOT_detected	1197849	NOT_detected	5	mild		1	0	1	0	0	1	1	0	0	1
UKCOV059_D1	20	0	0	Mild	S00059-Ja001	abbott_diasorin		0.55	NOT_detected	<3.80	NOT_detected	2.25	DETECTED	0.05	NOT_detected	2727292	NOT_detected	6	mild		1	0	1	0	0	1	1	0	0	1
UKCOV029_D5	20	0	0	Critical	S00029-Ja005	diasorin_abbott		0.02	NOT_detected	8	NOT_detected	0.074	NOT_detected	0.07	NOT_detected	1891550	NOT_detected	7	critical		1	0	1	0	0	1	1	0	0	1
UKCOV016_D1	20	0	0	Mild	S00016-Ja001	diasorin_abbott		0.06	NOT_detected	<3.80	NOT_detected	0.067	NOT_detected	0.07	NOT_detected	1262037	NOT_detected	3	mild		1	0	1	0	0	1	1	0	0	1
UKCOV087_D3	20	0	0	Severe	S00087-Ja003	abbott_diasorin		0	NOT_detected	<3.80	NOT_detected	0.082	NOT_detected	0.08	NOT_detected	2395630	NOT_detected	4	severe		1	0	1	0	0	1	1	0	0	1
UKCOV029_D1	20	0	0	Critical	S00029-Ja001	diasorin_abbott		0.02	NOT_detected	8	NOT_detected	0.064	NOT_detected	0.08	NOT_detected	1909549	NOT_detected	3	critical		1	0	1	0	0	1	1	0	0	1
UKCOV062_D5	20	0	0	Mild	S00062-Ja005	diasorin_abbott		0	NOT_detected	<3.80	NOT_detected	0.075	NOT_detected	0.09	NOT_detected	2561512	NOT_detected	5	death		1	0	1	0	0	1	1	0	0	1
UKCOV008_D3	20	0	0	Critical	S00008-Ja003	diasorin_abbott		0.02	NOT_detected	<3.80	NOT_detected	0.072	NOT_detected	0.09	NOT_detected	4346972	NOT_detected	3	critical		1	0	1	0	0	1	1	0	0	1
UKCOV009_D3	20	0	0	Severe	S00009-Ja003	diasorin_abbott		0.03	NOT_detected	<3.80	NOT_detected	0.07	NOT_detected	0.11	NOT_detected	2684594	NOT_detected	2	death		1	0	1	0	0	1	1	0	0	1
UKCOV062_D3	20	0	0	Mild	S00062-Ja003	diasorin_abbott		0	NOT_detected	<3.80	NOT_detected	0.068	NOT_detected	0.14	NOT_detected	2557679	NOT_detected	4	death		1	0	1	0	0	1	1	0	0	1
UKCOV045_D1	20	0	0	Severe	S00045-Ja001	diasorin_abbott		0.02	NOT_detected	<3.80	NOT_detected	0.263	NOT_detected	0.24	NOT_detected	6309187	NOT_detected	3	death		1	0	1	0	0	1	1	0	0	1
UKCOV143_D1	20	0	0	Critical	S00143-Ja001	abbott_diasorin		0.23	NOT_detected	<3.80	NOT_detected	0.289	NOT_detected	0.42	NOT_detected	3543113	NOT_detected	8	critical		1	0	1	0	0	1	1	0	0	1
UKCOV018_D1	20	0	0	Mild	S00018-Ja001	diasorin_abbott		2.75	DETECTED	9	NOT_detected	1.86	DETECTED	2.36	DETECTED	10827473	DETECTED	10	severe		0	1	1	0	0	0	1	0	0	0
5234_10	20	0	0	HCW	G05234-Ja005	abbott_diasorin		3.21	DETECTED	32	DETECTED	60.49	DETECTED	8.53	DETECTED	11368056	DETECTED	NA	mild		0	1	1	0	0	0	1	0	0	0
UKCOV006_D5	40	1	0	Mild	S00006-Ja005	diasorin_abbott		0.03	NOT_detected	<3.80	NOT_detected	0.07	NOT_detected	0.05	NOT_detected	2353454	NOT_detected	5	mild		1	0	1	0	0	1	0	1	0	0
UKCOV081_D1	40	1	0	Severe	S00081-Ja001	abbott_diasorin		0.62	NOT_detected	<3.80	NOT_detected	0.198	NOT_detected	0.23	NOT_detected	5056425	NOT_detected	9	death		1	0	1	0	0	1	0	1	0	0
UKCOV043_D1	40	1	0	Critical	S00043-Ja001	diasorin_abbott		0.05	NOT_detected	4	NOT_detected	0.124	NOT_detected	0.61	NOT_detected	10099507	DETECTED	10	critical		1	0	1	0	0	1	0	1	0	0
UKCOV045_D3	40	1	0	Severe	S00045-Ja003	diasorin_abbott		0.06	NOT_detected	5	NOT_detected	0.697	NOT_detected	0.86	NOT_detected	9343714	DETECTED	4	death		1	0	1	0	0	1	0	1	0	0
UKCOV038_D3	40	1	0	Severe	S00038-Ja003	diasorin_abbott		0.3	NOT_detected	<3.80	NOT_detected	0.079	NOT_detected	0.97	NOT_detected	10881927	DETECTED	6	death		1	0	1	0	0	1	0	1	0	0
UKCOV027_D3	40	1	0	Critical	S00027-Ja003	diasorin_abbott		5.7	DETECTED	6	NOT_detected	12.37	DETECTED	1.32	DETECTED	10270554	DETECTED	13	critical		0	1	1	0	0	0	0	1	1	0
UKCOV082_D1	40	1	0	Mild	S00082-Ja001	abbott_diasorin		1.14	NOT_detected	14	EQUIVOCAL	2.18	DETECTED	4.51	DETECTED	10193111	DETECTED	12	severe		0	1	1	0	0	0	0	1	1	0
UKCOV018_D3	40	1	0	Severe	S00018-Ja003	diasorin_abbott		4.42	DETECTED	43	DETECTED	3.32	DETECTED	7.65	DETECTED	11125192	DETECTED	11	severe		0	1	1	0	0	0	0	1	1	0
UKCOV046_D3	20	0	1	Mild	S00046-Ja003	diasorin_abbott		0.05	NOT_detected	<3.80	NOT_detected	0.095	NOT_detected	0.22	NOT_detected	6380592	NOT_detected	4	mild		1	0	0	1	0	0	1	0	0	1
UKCOV127_D3	40	1	1	Severe	S00127-Ja003	abbott_diasorin		0.02	NOT_detected	<3.80	NOT_detected	0.149	NOT_detected	0.05	NOT_detected	3260561	NOT_detected	4	severe		1	0	0	1	0	0	0	1	0	0
UKCOV007_D3	40	1	1	Critical	S00007-Ja003	diasorin_abbott		0.03	NOT_detected	<3.80	NOT_detected	0.075	NOT_detected	0.06	NOT_detected	8129096	DETECTED	6	critical		1	0	0	1	0	0	0	1	0	0
UKCOV036_D1	40	1	1	Mild	S00036-Ja001	diasorin_abbott		0.11	NOT_detected	<3.80	NOT_detected	0.067	NOT_detected	0.08	NOT_detected	2497776	NOT_detected	3	severe		1	0	0	1	0	0	0	1	0	0
UKCOV073_D1	40	1	1	Severe	S00073-Ja001	diasorin_abbott		4.95	DETECTED	7	NOT_detected	2.4	DETECTED	0.45	NOT_detected	10078228	DETECTED	7	death		1	0	0	1	0	0	0	1	0	0
UKCOV129_D1	40	1	1	Mild	S00129-Ja001	abbott_diasorin		2.54	DETECTED	<3.80	NOT_detected	1.47	DETECTED	0.57	NOT_detected	10477963	DETECTED	6	severe		1	0	0	1	0	0	0	1	0	0
UKCOV024_D3	80	2	1	Critical	S00024-Ja003	diasorin_abbott		0.02	NOT_detected	<3.80	NOT_detected	0.895	NOT_detected	0.57	NOT_detected	9097781	DETECTED	8	critical		1	0	0	1	0	0	0	1	0	0
UKCOV028_D1	80	2	1	Severe	S00028-Ja001	diasorin_abbott		2.14	DETECTED	8	NOT_detected	3.89	DETECTED	2.18	DETECTED	5960900	NOT_detected	7	severe		0	1	0	1	1	0	0	1	1	0
5073_17	160	3	1	HCW	G05073-Ja005	abbott_diasorin		2.25	DETECTED	7	NOT_detected	14.44	DETECTED	0.85	NOT_detected	10397952	DETECTED	18	mild		1	0	0	1	0	0	0	1	0	0
UKCOV028_D3	160	3	1	Severe	S00028-Ja003	diasorin_abbott		3.47	DETECTED	11	NOT_detected	9.46	DETECTED	7.73	DETECTED	8401890	DETECTED	8	severe		0	1	0	1	1	0	0	1	1	0
5064_09	80	2	2	HCW	G05064-Ja005	abbott_diasorin		4.11	DETECTED	9	NOT_detected	3.26	DETECTED	0.56	NOT_detected	10150851	DETECTED	14	mild		1	0	0	1	0	0	0	1	0	0
5086_06	80	2	2	HCW	G05086-Ja005	diasorin_abbott		3.61	DETECTED	<3.80	NOT_detected	8.15	DETECTED	1.04	DETECTED	10676122	DETECTED	6	mild		0	1	0	1	1	0	0	1	1	0
UKCOV034_D1	80	2	2	Severe	S00034-Ja001	diasorin_abbott		2.64	DETECTED	21	DETECTED	4.71	DETECTED	1.15	DETECTED	10458281	DETECTED	18	severe		0	1	0	1	1	0	0	1	1	0
UKCOV133_D3	80	2	2	Mild	S00133-Ja003	abbott_diasorin		0.71	NOT_detected	30	DETECTED	0.376	NOT_detected	1.6	DETECTED	10669158	DETECTED	9	severe		0	1	0	1	1	0	0	1	1	0
5220_15	80	2	2	HCW	G05220-Ja005	abbott_diasorin		3.56	DETECTED	8	NOT_detected	3.68	DETECTED	1.66	DETECTED	10573521	DETECTED	15	mild		0	1	0	1	1	0	0	1	1	0
UKCOV027_D5	80	2	2	Critical	S00027-Ja005	diasorin_abbott		5.92	DETECTED	32	DETECTED	20.51	DETECTED	2.96	DETECTED	11078201	DETECTED	15	critical		0	1	0	1	1	0	0	1	1	0
UKCOV109_D1	80	2	2	Severe	S00109-Ja001	abbott_diasorin		4.29	DETECTED	7	NOT_detected	2.4	DETECTED	10	DETECTED	9448779	DETECTED	12	critical		0	1	0	1	1	0	0	1	1	0
UKCOV127_D5	160	3	2	Severe	S00127-Ja005	abbott_diasorin		0.05	NOT_detected	<3.80	NOT_detected	0.567	NOT_detected	0.09	NOT_detected	5905364	NOT_detected	6	severe		1	0	0	1	0	0	0	1	0	0
UKCOV061_D1	160	3	2	Severe	S00061-Ja001	diasorin_abbott		0.28	NOT_detected	<3.80	NOT_detected	0.15	NOT_detected	0.33	NOT_detected	2847263	NOT_detected	5	severe		1	0	0	1	0	0	0	1	0	0
5198_12	160	3	2	HCW	G05198-Ja005	abbott_diasorin		5.93	DETECTED	18	DETECTED	12.16	DETECTED	2.61	DETECTED	11035021	DETECTED	12	mild		0	1	0	1	1	0	0	1	1	0
UKCOV143_D3	160	3	2	Critical	S00143-Ja003	abbott_diasorin		2.25	DETECTED	<3.80	NOT_detected	8.04	DETECTED	6.87	DETECTED	7093159	NOT_detected	10	critical		0	1	0	1	1	0	0	1	1	0
5206_8	160	3	2	HCW	G05206-Ja005	abbott_diasorin		4.19	DETECTED	108	DETECTED	44.18	DETECTED	10	DETECTED	11450245	DETECTED	NA	mild		0	1	0	1	1	0	0	1	1	0
UKCOV073_D3	160	3	3	Critical	S00073-Ja003	diasorin_abbott		5.72	DETECTED	9	NOT_detected	3.95	DETECTED	0.32	NOT_detected	10307722	DETECTED	8	death		1	0	0	1	0	0	0	1	0	0
UKCOV007_D5	160	3	3	Critical	S00007-Ja005	diasorin_abbott		0.26	NOT_detected	<3.80	NOT_detected	0.199	NOT_detected	0.6	NOT_detected	9461583	DETECTED	8	critical		1	0	0	1	0	0	0	1	0	0
UKCOV046_D5	160	3	3	Mild	S00046-Ja005	diasorin_abbott		0.28	NOT_detected	<3.80	NOT_detected	0.343	NOT_detected	0.79	NOT_detected	9998579	DETECTED	6	mild		1	0	0	1	0	0	0	1	0	0
5194_14	160	3	3	HCW	G05194-Ja005	diasorin_abbott		5.42	DETECTED	10	NOT_detected	9.81	DETECTED	1.09	DETECTED	10045596	DETECTED	13	mild		0	1	0	1	1	0	0	1	1	0
5192_13	160	3	3	HCW	G05192-Ja005	diasorin_abbott		2.65	DETECTED	13	EQUIVOCAL	0.899	NOT_detected	2.57	DETECTED	9312674	DETECTED	13	mild		0	1	0	1	1	0	0	1	1	0
5065_11	160	3	3	HCW	G05065-Ja005	abbott_diasorin		0.21	NOT_detected	15	DETECTED	1.09	DETECTED	3.19	DETECTED	10786086	DETECTED	12	mild		0	1	0	1	1	0	0	1	1	0
5092_12	320	4	3	HCW	G05092-Ja005	abbott_diasorin		3.6	DETECTED	3	NOT_detected	5.16	DETECTED	1.08	DETECTED	8385497	DETECTED	12	mild		0	1	0	1	1	0	0	1	1	0
UKCOV147_D1	320	4	3	Critical	S00147-Ja001	abbott_diasorin		5.62	DETECTED	11	NOT_detected	0.624	NOT_detected	2.07	DETECTED	9441036	DETECTED	6	critical		0	1	0	1	1	0	0	1	1	0
5098_14	320	4	3	HCW	G05098-Ja005	abbott_diasorin		1.91	DETECTED	14	EQUIVOCAL	1.2	DETECTED	3.85	DETECTED	10469298	DETECTED	14	mild		0	1	0	1	1	0	0	1	1	0
5175_17	320	4	3	HCW	G05175-Ja005	diasorin_abbott		5.25	DETECTED	65	DETECTED	7.9	DETECTED	4.44	DETECTED	10891604	DETECTED	17	mild		0	1	0	1	1	0	0	1	1	0
UKCOV045_D5	320	4	3	Severe	S00045-Ja005	diasorin_abbott		0.31	NOT_detected	28	DETECTED	2.87	DETECTED	7.39	DETECTED	11106564	DETECTED	6	death		0	1	0	1	1	0	0	1	1	0
UKCOV050_D1	320	4	3	Critical	S00050-Ja001	diasorin_abbott		3.15	DETECTED	4	NOT_detected	4.77	DETECTED	9.73	DETECTED	9099443	DETECTED	19	critical		0	1	0	1	1	0	0	1	1	0
UKCOV112_D3	320	4	3	Mild	S00112-Ja003	abbott_diasorin		2.66	DETECTED	89	DETECTED	7.56	DETECTED	10	DETECTED	10817046	DETECTED	12	mild		0	1	0	1	1	0	0	1	1	0
5190_20	320	4	3	HCW	G05190-Ja005	diasorin_abbott		6.82	DETECTED	67	DETECTED	58.12	DETECTED	10	DETECTED	11223922	DETECTED	20	mild		0	1	0	1	1	0	0	1	1	0
UKCOV138_D3	320	4	3	Mild	S00138-Ja003	abbott_diasorin		7.05	DETECTED	84	DETECTED	19.37	DETECTED	10	DETECTED	11057158	DETECTED	5	mild		0	1	0	1	1	0	0	1	1	0
UKCOV138_D5	320	4	3	Mild	S00138-Ja005	abbott_diasorin		7.36	DETECTED	118	DETECTED	22.93	DETECTED	10	DETECTED	10988810	DETECTED	6	mild		0	1	0	1	1	0	0	1	1	0
UKCOV074_D3	160	3	4	Severe	S00074-Ja003	diasorin_abbott		1.99	DETECTED	6	NOT_detected	0.658	NOT_detected	10	DETECTED	10095118	DETECTED	11	death		0	1	0	1	1	0	0	1	1	0
5269_11	320	4	4	HCW	G05269-Ja005	abbott_diasorin		0.11	NOT_detected	50	DETECTED	0.101	NOT_detected	1.19	DETECTED	9165296	DETECTED	11	mild		0	1	0	1	1	0	0	1	1	0
UKCOV037_D3	320	4	4	Severe	S00037-Ja003	diasorin_abbott		0.63	NOT_detected	<3.80	NOT_detected	0.638	NOT_detected	1.59	DETECTED	8420639	DETECTED	6	severe		0	1	0	1	1	0	0	1	1	0
UKCOV030_D3	320	4	4	Critical	S00030-Ja003	diasorin_abbott		0.82	NOT_detected	4	NOT_detected	0.111	NOT_detected	1.73	DETECTED	10435188	DETECTED	13	critical		0	1	0	1	1	0	0	1	1	0
UKCOV061_D3	320	4	4	Severe	S00061-Ja003	diasorin_abbott		0.85	NOT_detected	<3.80	NOT_detected	0.579	NOT_detected	2.05	DETECTED	8193672	DETECTED	6	severe		0	1	0	1	1	0	0	1	1	0
5102_12	320	4	4	HCW	G05102-Ja005	abbott_diasorin		3.2	DETECTED	48	DETECTED	5.07	DETECTED	3.39	DETECTED	11236338	DETECTED	12	mild		0	1	0	1	1	0	0	1	1	0
UKCOV041_D1	320	4	4	Severe	S00041-Ja001	diasorin_abbott		2.24	DETECTED	9	NOT_detected	1.37	DETECTED	4.82	DETECTED	9809996	DETECTED	2	severe		0	1	0	1	1	0	0	1	1	0
UKCOV050_D3	320	4	4	Critical	S00050-Ja003	diasorin_abbott		3.67	DETECTED	13	EQUIVOCAL	5.95	DETECTED	10	DETECTED	10586841	DETECTED	20	critical		0	1	0	1	1	0	0	1	1	0
UKCOV142_D5	320	4	4	Mild	S00142-Ja005	abbott_diasorin		6.8	DETECTED	82	DETECTED	21.35	DETECTED	10	DETECTED	10950995	DETECTED	15	severe		0	1	0	1	1	0	0	1	1	0
UKCOV137_D5	640	5	4	Mild	S00137-Ja005	abbott_diasorin		3.42	DETECTED	<3.80	NOT_detected	8.62	DETECTED	1.21	DETECTED	7974889	NOT_detected	12	mild		0	1	0	1	1	0	0	1	1	0
UKCOV129_D5	640	5	4	Mild	S00129-Ja005	abbott_diasorin		3.91	DETECTED	20	DETECTED	20.39	DETECTED	5.92	DETECTED	11139191	DETECTED	9	severe		0	1	0	1	1	0	0	1	1	0
UKCOV042_D1	640	5	4	Severe	S00042-Ja001	diasorin_abbott		1.24	NOT_detected	9	NOT_detected	0.154	NOT_detected	6.25	DETECTED	10800904	DETECTED	8	severe		0	1	0	1	1	0	0	1	1	0
UKCOV134_D3	640	5	4	Severe	S00134-Ja003	abbott_diasorin		1.72	DETECTED	43	DETECTED	16.14	DETECTED	10	DETECTED	10996273	DETECTED	13	severe		0	1	0	1	1	0	0	1	1	0
UKCOV054_D1	640	5	4	Critical	S00054-Ja001	diasorin_abbott		2.44	DETECTED	14	EQUIVOCAL	3.58	DETECTED	10	DETECTED	11212557	DETECTED	13	critical		0	1	0	1	1	0	0	1	1	0
UKCOV066_D1	640	5	4	Severe	S00066-Ja001	diasorin_abbott		2.56	DETECTED	19	DETECTED	2.37	DETECTED	10	DETECTED	10125014	DETECTED	10	death		0	1	0	1	1	0	0	1	1	0
UKCOV143_D5	640	5	4	Critical	S00143-Ja005	abbott_diasorin		4.61	DETECTED	32	DETECTED	13.24	DETECTED	10	DETECTED	10823981	DETECTED	12	critical		0	1	0	1	1	0	0	1	1	0
5158_18	640	5	4	HCW	G05158-Ja005	diasorin_abbott		7.29	DETECTED	99	DETECTED	38.38	DETECTED	10	DETECTED	11028681	DETECTED	18	mild		0	1	0	1	1	0	0	1	1	0
UKCOV110_D3	320	4	5	Mild	S00110-Ja003	abbott_diasorin		0.15	NOT_detected	<3.80	NOT_detected	0.097	NOT_detected	0.6	NOT_detected	8303300	DETECTED	5	mild		1	0	0	1	0	0	0	1	0	0
UKCOV091_D3	640	5	5	Severe	S00091-Ja003	abbott_diasorin		3.15	DETECTED	8	NOT_detected	0.119	NOT_detected	4.09	DETECTED	8912310	DETECTED	12	mild		0	1	0	1	1	0	0	1	1	0
UKCOV119_D1	640	5	5	Severe	S00119-Ja001	abbott_diasorin		4.7	DETECTED	55	DETECTED	26.46	DETECTED	5.92	DETECTED	11202170	DETECTED	14	critical		0	1	0	1	1	0	0	1	1	0
UKCOV048_D3	640	5	5	Severe	S00048-Ja003	diasorin_abbott		3.38	DETECTED	37	DETECTED	3.53	DETECTED	6.07	DETECTED	10957669	DETECTED	12	severe		0	1	0	1	1	0	0	1	1	0
UKCOV039_D1	640	5	5	Severe	S00039-Ja001	diasorin_abbott		7.35	DETECTED	87	DETECTED	49.9	DETECTED	10	DETECTED	11030995	DETECTED	22	death		0	1	0	1	1	0	0	1	1	0
UKCOV080_D3	1280	6	5	Severe	S00080-Ja003	abbott_diasorin		2.75	DETECTED	<3.80	NOT_detected	0.576	NOT_detected	0.99	NOT_detected	9681771	DETECTED	7	severe		1	0	0	1	0	0	0	1	0	0
UKCOV040_D5	1280	6	5	Critical	S00040-Ja005	diasorin_abbott		4.39	DETECTED	37	DETECTED	11.34	DETECTED	8.06	DETECTED	10624150	DETECTED	8	death		0	1	0	1	1	0	0	1	1	0
UKCOV042_D3	1280	6	5	Severe	S00042-Ja003	diasorin_abbott		4.95	DETECTED	74	DETECTED	1.66	DETECTED	10	DETECTED	11125793	DETECTED	10	severe		0	1	0	1	1	0	0	1	1	0
UKCOV081_D5	1280	6	5	Severe	S00081-Ja005	abbott_diasorin		5.31	DETECTED	6	NOT_detected	22.01	DETECTED	10	DETECTED	10474613	DETECTED	12	death		0	1	0	1	1	0	0	1	1	0
UKCOV005_D3	1280	6	5	Severe	S00005-Ja003	diasorin_abbott		5.6	DETECTED	21	DETECTED	10.2	DETECTED	10	DETECTED	11173905	DETECTED	12	critical		0	1	0	1	1	0	0	1	1	0
UKCOV057_D3	1280	6	5	Severe	S00057-Ja003	diasorin_abbott		5.83	DETECTED	20	DETECTED	65.56	DETECTED	10	DETECTED	10732172	DETECTED	10	severe		0	1	0	1	1	0	0	1	1	0
UKCOV145_D3	1280	6	5	Severe	S00145-Ja003	abbott_diasorin		6.53	DETECTED	59	DETECTED	12.81	DETECTED	10	DETECTED	10921550	DETECTED	6	severe		0	1	0	1	1	0	0	1	1	0
UKCOV136_D3	1280	6	5	Severe	S00136-Ja003	abbott_diasorin		6.54	DETECTED	95	DETECTED	77.89	DETECTED	10	DETECTED	11079874	DETECTED	10	severe		0	1	0	1	1	0	0	1	1	0
UKCOV048_D5	640	5	6	Severe	S00048-Ja005	diasorin_abbott		5.54	DETECTED	97	DETECTED	11.03	DETECTED	10	DETECTED	11123459	DETECTED	14	severe		0	1	0	1	1	0	0	1	1	0
UKCOV096_D5	1280	6	6	Severe	S00096-Ja005	abbott_diasorin		0.25	NOT_detected	26	DETECTED	0.746	NOT_detected	2.42	DETECTED	10123597	DETECTED	11	critical		0	1	0	1	1	0	0	1	1	0
UKCOV003_D3	1280	6	6	Mild	S00003-Ja003	diasorin_abbott		5.2	DETECTED	27	DETECTED	11.21	DETECTED	5.04	DETECTED	10947480	DETECTED	9	severe		0	1	0	1	1	0	0	1	1	0
5154_18	1280	6	6	HCW	G05154-Ja005	diasorin_abbott		7.58	DETECTED	80	DETECTED	59.75	DETECTED	7.85	DETECTED	11047235	DETECTED	18	mild		0	1	0	1	1	0	0	1	1	0
UKCOV085_D5	1280	6	6	Severe	S00085-Ja005	abbott_diasorin		6.31	DETECTED	24	DETECTED	0.461	NOT_detected	9.93	DETECTED	10911888	DETECTED	18	death		0	1	0	1	1	0	0	1	1	0
UKCOV052_D3	1280	6	6	Severe	S00052-Ja003	diasorin_abbott		0.4	NOT_detected	31	DETECTED	6.91	DETECTED	10	DETECTED	11121748	DETECTED	7	critical		0	1	0	1	1	0	0	1	1	0
UKCOV114_D3	1280	6	6	Mild	S00114-Ja003	abbott_diasorin		3.21	DETECTED	132	DETECTED	8.14	DETECTED	10	DETECTED	10996065	DETECTED	5	mild		0	1	0	1	1	0	0	1	1	0
UKCOV031_D3	1280	6	6	Mild	S00031-Ja003	diasorin_abbott		4.19	DETECTED	42	DETECTED	9.76	DETECTED	10	DETECTED	10348104	DETECTED	10	severe		0	1	0	1	1	0	0	1	1	0
UKCOV077_D5	1280	6	6	Severe	S00077-Ja005	diasorin_abbott		4.27	DETECTED	39	DETECTED	10.42	DETECTED	10	DETECTED	11456905	DETECTED	14	severe		0	1	0	1	1	0	0	1	1	0
UKCOV049_D3	1280	6	6	Mild	S00049-Ja003	diasorin_abbott		4.6	DETECTED	98	DETECTED	14.74	DETECTED	10	DETECTED	10909907	DETECTED	5	severe		0	1	0	1	1	0	0	1	1	0
UKCOV104_D3	1280	6	6	Mild	S00104-Ja003	abbott_diasorin		4.93	DETECTED	88	DETECTED	14.51	DETECTED	10	DETECTED	11196450	DETECTED	7	mild		0	1	0	1	1	0	0	1	1	0
UKCOV119_D3	1280	6	6	Severe	S00119-Ja003	abbott_diasorin		5.07	DETECTED	81	DETECTED	33.74	DETECTED	10	DETECTED	11186905	DETECTED	15	critical		0	1	0	1	1	0	0	1	1	0
UKCOV136_D5	1280	6	6	Mild	S00136-Ja005	abbott_diasorin		6.75	DETECTED	98	DETECTED	74.41	DETECTED	10	DETECTED	11130390	DETECTED	11	severe		0	1	0	1	1	0	0	1	1	0
UKCOV097_D3	1280	6	6	Severe	S00097-Ja003	abbott_diasorin		6.84	DETECTED	152	DETECTED	18.2	DETECTED	10	DETECTED	10770528	DETECTED	15	critical		0	1	0	1	1	0	0	1	1	0
UKCOV131_D5	1280	6	6	Mild	S00131-Ja005	abbott_diasorin		6.96	DETECTED	57	DETECTED	10.89	DETECTED	10	DETECTED	10866614	DETECTED	6	death		0	1	0	1	1	0	0	1	1	0
UKCOV148_D3	1280	6	6	Severe	S00148-Ja003	abbott_diasorin		7.52	DETECTED	36	DETECTED	18.42	DETECTED	10	DETECTED	10839140	DETECTED	10	severe		0	1	0	1	1	0	0	1	1	0
UKCOV033_D1	1280	6	6	Severe	S00033-Ja001	diasorin_abbott		7.64	DETECTED	91	DETECTED	33.28	DETECTED	10	DETECTED	11137986	DETECTED	9	critical		0	1	0	1	1	0	0	1	1	0
UKCOV043_D5	2560	7	6	Critical	S00043-Ja005	diasorin_abbott		2.2	DETECTED	69	DETECTED	1.61	DETECTED	10	DETECTED	11094158	DETECTED	13	critical		0	1	0	1	1	0	0	1	1	0
UKCOV068_D5	2560	7	6	Critical	S00068-Ja005	abbott_diasorin		2.68	DETECTED	37	DETECTED	8.17	DETECTED	10	DETECTED	10922882	DETECTED	9	death		0	1	0	1	1	0	0	1	1	0
UKCOV064_D5	2560	7	6	Severe	S00064-Ja005	diasorin_abbott		3.69	DETECTED	8	NOT_detected	6.71	DETECTED	10	DETECTED	10387795	DETECTED	13	severe		0	1	0	1	1	0	0	1	1	0
UKCOV034_D5	2560	7	6	Severe	S00034-Ja005	diasorin_abbott		4.76	DETECTED	121	DETECTED	19.08	DETECTED	10	DETECTED	11109708	DETECTED	21	severe		0	1	0	1	1	0	0	1	1	0
UKCOV094_D5	2560	7	6	Critical	S00094-Ja005	abbott_diasorin		5.69	DETECTED	146	DETECTED	13.06	DETECTED	10	DETECTED	10918235	DETECTED	20	critical		0	1	0	1	1	0	0	1	1	0
UKCOV109_D5	2560	7	6	Critical	S00109-Ja005	abbott_diasorin		6.29	DETECTED	76	DETECTED	11.42	DETECTED	10	DETECTED	10917054	DETECTED	15	critical		0	1	0	1	1	0	0	1	1	0
5099_13	2560	7	6	HCW	G05099-Ja005	abbott_diasorin		6.86	DETECTED	109	DETECTED	36.5	DETECTED	10	DETECTED	11075801	DETECTED	13	mild		0	1	0	1	1	0	0	1	1	0
UKCOV056_D3	2560	7	6	Severe	S00056-Ja003	diasorin_abbott		7.58	DETECTED	182	DETECTED	34.9	DETECTED	10	DETECTED	10901774	DETECTED	23	severe		0	1	0	1	1	0	0	1	1	0
UKCOV148_D5	2560	7	6	Severe	S00148-Ja005	abbott_diasorin		7.58	DETECTED	71	DETECTED	17.76	DETECTED	10	DETECTED	10992457	DETECTED	11	severe		0	1	0	1	1	0	0	1	1	0
UKCOV056_D5	2560	7	6	Severe	S00056-Ja005	diasorin_abbott		7.94	DETECTED	184	DETECTED	37.29	DETECTED	10	DETECTED	10890684	DETECTED	25	severe		0	1	0	1	1	0	0	1	1	0
UKCOV033_D3	1280	6	7	Severe	S00033-Ja003	diasorin_abbott		7.62	DETECTED	123	DETECTED	30.38	DETECTED	10	DETECTED	11121563	DETECTED	10	critical		0	1	0	1	1	0	0	1	1	0
5127_15	2560	7	7	HCW	G05127-Ja005	diasorin_abbott		6.54	DETECTED	109	DETECTED	12.01	DETECTED	10	DETECTED	11317171	DETECTED	15	mild		0	1	0	1	1	0	0	1	1	0
UKCOV076_D1	2560	7	7	Mild	S00076-Ja001	diasorin_abbott		6.9	DETECTED	164	DETECTED	13.65	DETECTED	10	DETECTED	10885305	DETECTED	26	mild		0	1	0	1	1	0	0	1	1	0
UKCOV115_D1	2560	7	7	Mild	S00115-Ja001	abbott_diasorin		6.91	DETECTED	95	DETECTED	8.86	DETECTED	10	DETECTED	10601804	DETECTED	12	mild		0	1	0	1	1	0	0	1	1	0
UKCOV067_D1	2560	7	7	Severe	S00067-Ja001	diasorin_abbott		7.37	DETECTED	85	DETECTED	62.26	DETECTED	10	DETECTED	10972778	DETECTED	8	severe		0	1	0	1	1	0	0	1	1	0
UKCOV033_D5	2560	7	7	Severe	S00033-Ja005	diasorin_abbott		7.93	DETECTED	165	DETECTED	27.3	DETECTED	10	DETECTED	10978525	DETECTED	12	critical		0	1	0	1	1	0	0	1	1	0
UKCOV124_D3	5120	8	7	Severe	S00124-Ja003	abbott_diasorin		0.88	NOT_detected	15	DETECTED	0.712	NOT_detected	10	DETECTED	9823188	DETECTED	7	critical		0	1	0	1	1	0	0	1	1	0
UKCOV052_D5	5120	8	7	Critical	S00052-Ja005	diasorin_abbott		3.03	DETECTED	108	DETECTED	16.56	DETECTED	10	DETECTED	10894323	DETECTED	10	critical		0	1	0	1	1	0	0	1	1	0
UKCOV055_D5	5120	8	7	Critical	S00055-Ja005	diasorin_abbott		4.22	DETECTED	135	DETECTED	3.95	DETECTED	10	DETECTED	10864656	DETECTED	36	critical		0	1	0	1	1	0	0	1	1	0
UKCOV141_D5	5120	8	7	Severe	S00141-Ja005	abbott_diasorin		5.18	DETECTED	122	DETECTED	42.05	DETECTED	10	DETECTED	10525784	DETECTED	11	severe		0	1	0	1	1	0	0	1	1	0
UKCOV106_D3	5120	8	7	Severe	S00106-Ja003	abbott_diasorin		5.94	DETECTED	229	DETECTED	38.51	DETECTED	10	DETECTED	10567219	DETECTED	17	severe		0	1	0	1	1	0	0	1	1	0
UKCOV005_D5	5120	8	7	Critical	S00005-Ja005	diasorin_abbott	plasma	6.31	DETECTED	45	DETECTED	16.88	DETECTED	10	DETECTED	11127893	DETECTED	14	critical		0	1	0	1	1	0	0	1	1	0
UKCOV069_D5	5120	8	7	Severe	S00069-Ja005	abbott_diasorin		7.4	DETECTED	94	DETECTED	35.76	DETECTED	10	DETECTED	10717572	DETECTED	13	severe		0	1	0	1	1	0	0	1	1	0
UKCOV075_D1	5120	8	8	Mild	S00075-Ja001	diasorin_abbott		1.57	DETECTED	7	NOT_detected	14.27	DETECTED	3.7	DETECTED	10317636	DETECTED	3	death		0	1	0	1	1	0	0	1	1	0
UKCOV053_D3	5120	8	8	Severe	S00053-Ja003	diasorin_abbott		1.29	NOT_detected	10	NOT_detected	3.47	DETECTED	10	DETECTED	10276474	DETECTED	9	severe		0	1	0	1	1	0	0	1	1	0
UKCOV113_D5	5120	8	8	Mild	S00113-Ja005	abbott_diasorin		6.24	DETECTED	149	DETECTED	4.31	DETECTED	10	DETECTED	10925062	DETECTED	6	mild		0	1	0	1	1	0	0	1	1	0
UKCOV106_D5	5120	8	8	Mild	S00106-Ja005	abbott_diasorin		6.51	DETECTED	251	DETECTED	54.93	DETECTED	10	DETECTED	10764784	DETECTED	19	severe		0	1	0	1	1	0	0	1	1	0
UKCOV111_D1	5120	8	8	Critical	S00111-Ja001	abbott_diasorin		6.6	DETECTED	101	DETECTED	13.21	DETECTED	10	DETECTED	11146237	DETECTED	19	critical		0	1	0	1	1	0	0	1	1	0
UKCOV065_D3	10240	9	8	Critical	S00065-Ja003	diasorin_abbott		5.31	DETECTED	82	DETECTED	12.53	DETECTED	10	DETECTED	10498206	DETECTED	16	critical		0	1	0	1	1	0	0	1	1	0
UKCOV124_D5	10240	9	8	Critical	S00124-Ja005	abbott_diasorin		5.51	DETECTED	48	DETECTED	37.24	DETECTED	10	DETECTED	10582120	DETECTED	9	critical		0	1	0	1	1	0	0	1	1	0
UKCOV099_D5	10240	9	8	Critical	S00099-Ja005	abbott_diasorin		6.84	DETECTED	166	DETECTED	19.9	DETECTED	10	DETECTED	10895725	DETECTED	19	critical		0	1	0	1	1	0	0	1	1	0
UKCOV020_D3	10240	9	9	Critical	S00020-Ja003	diasorin_abbott		5.11	DETECTED	112	DETECTED	0.843	NOT_detected	10	DETECTED	10909054	DETECTED	25	critical		0	1	0	1	1	0	0	1	1	0
UKCOV111_D3	10240	9	9	Severe	S00111-Ja003	abbott_diasorin		7.16	DETECTED	144	DETECTED	16.91	DETECTED	10	DETECTED	10966012	DETECTED	21	critical		0	1	0	1	1	0	0	1	1	0
UKCOV020_D5	20480	10	9	Severe	S00020-Ja005	diasorin_abbott		5.97	DETECTED	155	DETECTED	1.51	DETECTED	10	DETECTED	10683744	DETECTED	27	critical		0	1	0	1	1	0	0	1	1	0
UKCOV060_D5	20480	10	10	Severe	S00060-Ja005	diasorin_abbott		5.36	DETECTED	48	DETECTED	8.5	DETECTED	10	DETECTED	10636968	DETECTED	9	severe		0	1	0	1	1	0	0	1	1	0
UKCOV078_D3	20480	10	10	Severe	S00078-Ja003	diasorin_abbott		6.47	DETECTED	63	DETECTED	21.62	DETECTED	10	DETECTED	10588576	DETECTED	13	severe		0	1	0	1	1	0	0	1	1	0
UKCOV095_D5	20480	10	10	Critical	S00095-Ja005	abbott_diasorin		6.69	DETECTED	142	DETECTED	14.49	DETECTED	10	DETECTED	10837353	DETECTED	12	death		0	1	0	1	1	0	0	1	1	0
UKCOV063_D3	163840	13	13	Mild	S00063-Ja003	diasorin_abbott		6.31	DETECTED	52	DETECTED	8.01	DETECTED	10	DETECTED	10015784	DETECTED	3	mild		0	1	0	1	1	0	0	1	1	0
UKCOV063_D5	163840	13	13	Mild	S00063-Ja005	diasorin_abbott		6.72	DETECTED	70	DETECTED	9.97	DETECTED	10	DETECTED	10599927	DETECTED	4	mild		0	1	0	1	1	0	0	1	1	0
UK02XX0001 D3	20			Sepsis	NA	NA	NA	NA	NA	NA	NA	NA	NA	NA	NA	NA	NA	NA	NA		40	113	29	124	108	24	22	131	111	20
UK02XX0003 D1	20			Sepsis	NA	NA	NA	NA	NA	NA	NA	NA	NA	NA	NA	NA	NA	NA	NA		Siemens <1	Siemens >=1	HAT 18/9 =0	HAT >0	HAT+/Siemens+	HAT-/Siemens-	HAT 15/8 =0	HAT15/8>0	HAT+/Siemens+	HAT-/Siemens-
UK02XX0004 D1	20			Sepsis	NA	NA	NA	NA	NA	NA	NA	NA	NA	NA	NA	NA	NA	NA	NA
UK02XX0006 D1	20			Sepsis	NA	NA	NA	NA	NA	NA	NA	NA	NA	NA	NA	NA	NA	NA	NA		2020-09-18		HAT +ve	HAT -ve	Total	Fraction
UK02XX0006 D3	20			Sepsis	NA	NA	NA	NA	NA	NA	NA	NA	NA	NA	NA	NA	NA	NA	NA			Siemens +ve	108	5	113	0.955752
UK02XX0007 D5	20			Sepsis	NA	NA	NA	NA	NA	NA	NA	NA	NA	NA	NA	NA	NA	NA	NA			Siemens -ve	16	24	40	0.4
UK02XX0008 D3	20			Sepsis	NA	NA	NA	NA	NA	NA	NA	NA	NA	NA	NA	NA	NA	NA	NA			Total	124	29	153	0.810458
UK02XX0008 D1	20			Sepsis	NA	NA	NA	NA	NA	NA	NA	NA	NA	NA	NA	NA	NA	NA	NA			Fraction	0.870968	0.827586	0.738562
UK02XX0009 D1	20			Sepsis	NA	NA	NA	NA	NA	NA	NA	NA	NA	NA	NA	NA	NA	NA	NA
UK02XX0010 D1	20			Sepsis	NA	NA	NA	NA	NA	NA	NA	NA	NA	NA	NA	NA	NA	NA	NA
UK02XX0011 D1	20			Sepsis	NA	NA	NA	NA	NA	NA	NA	NA	NA	NA	NA	NA	NA	NA	NA		2020-08-15		HAT +ve	HAT -ve	Total	Fraction
UK02XX0012 D3	20			Sepsis	NA	NA	NA	NA	NA	NA	NA	NA	NA	NA	NA	NA	NA	NA	NA			Siemens +ve	111	2	113	0.982301
UK02XX0012 D5	20			Sepsis	NA	NA	NA	NA	NA	NA	NA	NA	NA	NA	NA	NA	NA	NA	NA			Siemens -ve	20	20	40	0.5
UK02XX0014 D1	20			Sepsis	NA	NA	NA	NA	NA	NA	NA	NA	NA	NA	NA	NA	NA	NA	NA			Total	131	22	153	0.856209
UK02XX0015 D1	20			Sepsis	NA	NA	NA	NA	NA	NA	NA	NA	NA	NA	NA	NA	NA	NA	NA			Fraction	0.847328	0.909091	0.738562
UK02XX0015 D3	20			Sepsis	NA	NA	NA	NA	NA	NA	NA	NA	NA	NA	NA	NA	NA	NA	NA
UK02XX0016 D1	20			Sepsis	NA	NA	NA	NA	NA	NA	NA	NA	NA	NA	NA	NA	NA	NA	NA
UK02XX0016 D3	20			Sepsis	NA	NA	NA	NA	NA	NA	NA	NA	NA	NA	NA	NA	NA	NA	NA
UK02XX0017 D3	20			Sepsis	NA	NA	NA	NA	NA	NA	NA	NA	NA	NA	NA	NA	NA	NA	NA
UK02XX0018 D3	20			Sepsis	NA	NA	NA	NA	NA	NA	NA	NA	NA	NA	NA	NA	NA	NA	NA
UK02XX0018 D5	20			Sepsis	NA	NA	NA	NA	NA	NA	NA	NA	NA	NA	NA	NA	NA	NA	NA
UK02XX0021 D1	20			Sepsis	NA	NA	NA	NA	NA	NA	NA	NA	NA	NA	NA	NA	NA	NA	NA
UK02XX0023 D1	20			Sepsis	NA	NA	NA	NA	NA	NA	NA	NA	NA	NA	NA	NA	NA	NA	NA
UK02XX0023 D3	20			Sepsis	NA	NA	NA	NA	NA	NA	NA	NA	NA	NA	NA	NA	NA	NA	NA
UK02XX0024 D3	20			Sepsis	NA	NA	NA	NA	NA	NA	NA	NA	NA	NA	NA	NA	NA	NA	NA
UK02XX0027 D1	20			Sepsis	NA	NA	NA	NA	NA	NA	NA	NA	NA	NA	NA	NA	NA	NA	NA
UK02XX0028 D1	20			Sepsis	NA	NA	NA	NA	NA	NA	NA	NA	NA	NA	NA	NA	NA	NA	NA
UK02XX0028 D5	20			Sepsis	NA	NA	NA	NA	NA	NA	NA	NA	NA	NA	NA	NA	NA	NA	NA
UK02XX0029 D5	20			Sepsis	NA	NA	NA	NA	NA	NA	NA	NA	NA	NA	NA	NA	NA	NA	NA
UK02XX0032 P1	20			Sepsis	NA	NA	NA	NA	NA	NA	NA	NA	NA	NA	NA	NA	NA	NA	NA
UK02XX0033 P1	20			Sepsis	NA	NA	NA	NA	NA	NA	NA	NA	NA	NA	NA	NA	NA	NA	NA
UK02XX0034 P1	20			Sepsis	NA	NA	NA	NA	NA	NA	NA	NA	NA	NA	NA	NA	NA	NA	NA
UK02XX0035 P1	20			Sepsis	NA	NA	NA	NA	NA	NA	NA	NA	NA	NA	NA	NA	NA	NA	NA
UK02XX0036 D1	20			Sepsis	NA	NA	NA	NA	NA	NA	NA	NA	NA	NA	NA	NA	NA	NA	NA
UK02XX0036 D3	20			Sepsis	NA	NA	NA	NA	NA	NA	NA	NA	NA	NA	NA	NA	NA	NA	NA
UK02XX0037 D3	20			Sepsis	NA	NA	NA	NA	NA	NA	NA	NA	NA	NA	NA	NA	NA	NA	NA
UK02XX0038 D1	20			Sepsis	NA	NA	NA	NA	NA	NA	NA	NA	NA	NA	NA	NA	NA	NA	NA
UK02XX0038 D3	20			Sepsis	NA	NA	NA	NA	NA	NA	NA	NA	NA	NA	NA	NA	NA	NA	NA
UK02XX0039 D1	20			Sepsis	NA	NA	NA	NA	NA	NA	NA	NA	NA	NA	NA	NA	NA	NA	NA
UK02XX0044 D1	20			Sepsis	NA	NA	NA	NA	NA	NA	NA	NA	NA	NA	NA	NA	NA	NA	NA
UK02XX0045 D1	20			Sepsis	NA	NA	NA	NA	NA	NA	NA	NA	NA	NA	NA	NA	NA	NA	NA
UK02XX0046 D1	20			Sepsis	NA	NA	NA	NA	NA	NA	NA	NA	NA	NA	NA	NA	NA	NA	NA
UK02XX0047 D5	20			Sepsis	NA	NA	NA	NA	NA	NA	NA	NA	NA	NA	NA	NA	NA	NA	NA
UK02XX0048 D1	20			Sepsis	NA	NA	NA	NA	NA	NA	NA	NA	NA	NA	NA	NA	NA	NA	NA
UK02XX0049 D5	20			Sepsis	NA	NA	NA	NA	NA	NA	NA	NA	NA	NA	NA	NA	NA	NA	NA
UK02XX0050 D1	20			Sepsis	NA	NA	NA	NA	NA	NA	NA	NA	NA	NA	NA	NA	NA	NA	NA
UK02XX0051 D3	20			Sepsis	NA	NA	NA	NA	NA	NA	NA	NA	NA	NA	NA	NA	NA	NA	NA
UK02XX0052 D3	20			Sepsis	NA	NA	NA	NA	NA	NA	NA	NA	NA	NA	NA	NA	NA	NA	NA
UK02XX0053 D1	20			Sepsis	NA	NA	NA	NA	NA	NA	NA	NA	NA	NA	NA	NA	NA	NA	NA
UK02XX0054 D3	20			Sepsis	NA	NA	NA	NA	NA	NA	NA	NA	NA	NA	NA	NA	NA	NA	NA
UK02XX0054 D5	20			Sepsis	NA	NA	NA	NA	NA	NA	NA	NA	NA	NA	NA	NA	NA	NA	NA
UK02XX0056 D1	20			Sepsis	NA	NA	NA	NA	NA	NA	NA	NA	NA	NA	NA	NA	NA	NA	NA
UK02XX0057 D1	20			Sepsis	NA	NA	NA	NA	NA	NA	NA	NA	NA	NA	NA	NA	NA	NA	NA
UK02XX0059 D3	20			Sepsis	NA	NA	NA	NA	NA	NA	NA	NA	NA	NA	NA	NA	NA	NA	NA
HV 53	20			HV	NA	NA	NA	NA	NA	NA	NA	NA	NA	NA	NA	NA	NA	NA	NA
HV 54	20			HV	NA	NA	NA	NA	NA	NA	NA	NA	NA	NA	NA	NA	NA	NA	NA
HV 55	20			HV	NA	NA	NA	NA	NA	NA	NA	NA	NA	NA	NA	NA	NA	NA	NA
HV 56	20			HV	NA	NA	NA	NA	NA	NA	NA	NA	NA	NA	NA	NA	NA	NA	NA
HV 57	20			HV	NA	NA	NA	NA	NA	NA	NA	NA	NA	NA	NA	NA	NA	NA	NA
HV 58	20			HV	NA	NA	NA	NA	NA	NA	NA	NA	NA	NA	NA	NA	NA	NA	NA
HV 63	20			HV	NA	NA	NA	NA	NA	NA	NA	NA	NA	NA	NA	NA	NA	NA	NA
HV 64	20			HV	NA	NA	NA	NA	NA	NA	NA	NA	NA	NA	NA	NA	NA	NA	NA
HV 65	20			HV	NA	NA	NA	NA	NA	NA	NA	NA	NA	NA	NA	NA	NA	NA	NA
HV 66	20			HV	NA	NA	NA	NA	NA	NA	NA	NA	NA	NA	NA	NA	NA	NA	NA
HV 67	20			HV	NA	NA	NA	NA	NA	NA	NA	NA	NA	NA	NA	NA	NA	NA	NA
HV 68	20			HV	NA	NA	NA	NA	NA	NA	NA	NA	NA	NA	NA	NA	NA	NA	NA
HV 69	20			HV	NA	NA	NA	NA	NA	NA	NA	NA	NA	NA	NA	NA	NA	NA	NA
HV 70	20			HV	NA	NA	NA	NA	NA	NA	NA	NA	NA	NA	NA	NA	NA	NA	NA
HV 72	20			HV	NA	NA	NA	NA	NA	NA	NA	NA	NA	NA	NA	NA	NA	NA	NA
HV 73	20			HV	NA	NA	NA	NA	NA	NA	NA	NA	NA	NA	NA	NA	NA	NA	NA
HV 74	20			HV	NA	NA	NA	NA	NA	NA	NA	NA	NA	NA	NA	NA	NA	NA	NA
HV 75	20			HV	NA	NA	NA	NA	NA	NA	NA	NA	NA	NA	NA	NA	NA	NA	NA
HV 77	20			HV	NA	NA	NA	NA	NA	NA	NA	NA	NA	NA	NA	NA	NA	NA	NA
HV 78	20			HV	NA	NA	NA	NA	NA	NA	NA	NA	NA	NA	NA	NA	NA	NA	NA
HV 79	20			HV	NA	NA	NA	NA	NA	NA	NA	NA	NA	NA	NA	NA	NA	NA	NA
HV 81	20			HV	NA	NA	NA	NA	NA	NA	NA	NA	NA	NA	NA	NA	NA	NA	NA
HV 82	20			HV	NA	NA	NA	NA	NA	NA	NA	NA	NA	NA	NA	NA	NA	NA	NA
HV 84	20			HV	NA	NA	NA	NA	NA	NA	NA	NA	NA	NA	NA	NA	NA	NA	NA
HV 85	20			HV	NA	NA	NA	NA	NA	NA	NA	NA	NA	NA	NA	NA	NA	NA	NA

## Sheet: Figure 4B
Figure 4B
300 Samples tested randomised on 11th and 13th June 2020
														MAP OF SAMPLES				= PCR POSITIVE
Plate 1	2020-06-11			= No Tear Drop			= Partial Teardrop							P1														Plate 1		PCR results =1 or 0												Plate 1 PCR+ HAT+			11 June
	1	2	3	4	5	6	7	8	9	10	11	12			1	2	3	4	5	6	7	8	9	10	11	12			1	2	3	4	5	6	7	8	9	10	11	12			1	2	3	4	5	6	7
A	0	1	0	0	0	1	0	1	0	0	1	0		A	OBB7539	500708	OBB7540	OBB7541	OBB7542	500397	OBB7574	500414	OBB7612	OBB7583	500420	OBB7627		A	0	1	0	0	0	1	0	1	0	0	1	0		A	0	1	0	0	0	1	0
B	0	1	0	0	0	1	0	0	1	0	0	1		B	OBB7629	500402	OBB7569	OBB7588	OBB7579	500417	OBB7609	OBB7633	500435	OBB7557	OBB7595	500405		B	0	1	0	0	0	1	0	0	1	0	0	1		B	0	1	0	0	0	1	0
C	0	0	0	0	1	0	1	0	0	0	1	0		C	OBB7547	OBB7562	OBB7599	OBB7638	500423	OBB7623	500421	OBB7591	OBB7605	OBB7625	500389	OBB7636		C	0	0	0	0	1	0	1	0	0	0	1	0		C	0	0	0	0	1	0	1
D	1	1	0	0	0	0	1	1	0	0	0	1		D	500416	500403	OBB7593	OBB7580	OBB7545	OBB7567	500419	500395	OBB7631	OBB7581	OBB7616	500407		D	1	1	0	0	0	0	1	1	0	0	0	1		D	1	1	0	0	0	0	1
E	0	0	0	1	0	0	1	0	0	1	0	0		E	OBB7551	OBB7601	OBB7639	500409	OBB7596	OBB7565	500413	OBB7585	OBB7618	500431	OBB7548	OBB7621		E	0	0	0	1	0	0	1	0	0	1	0	0		E	0	0	0	1	0	0	1
F	0	1	0	0	0	0	1	0	1	0	1	1		F	OBB7602	500424	OBB7576	OBB7564	OBB7630	OB7637	500415	OBB7594	OBB7566	OBB7578	500411	500427		F	0	1	0	0	0	0	1	0	0	0	1	1		F	0	1	0	0	0	0	1
G	0	0	0	1	0	0	0	1	0	0	0	0		G	OBB7632	OBB7559	OBB7543	500398	OBB7589	OBB7614	OBB7590	500404	OBB7549	OBB7635	OBB7553	OBB7611		G	0	0	0	1	0	0	0	1	0	0	0	0		G	0	0	0	1	0	0	0
H	1	0	0	0	0	0	0	1	0	1	1	0		H	500401	OBB7600	OBB7555	OBB7606	OBB7582	500390	OBB7587	500422	OBB7598	OBB7568	500445	OBB7607		H	1	0	0	0	0	1	0	1	0	0	1	0		H	1	0	0	0	0	0	0
										Total	30																											Total	29
Plate 1	2020-06-13	DE-RANDOMISED																																								Plate 1 PCR+ HAT+			13 June
	1	2	3	4	5	6	7	8	9	10	11	12																	1	2	3	4	5	6	7	8	9	10	11	12			1	2	3	4	5	6	7
A	0	1	0	0	0	1	0	1	0	0	1	0																A	0	1	0	0	0	1	0	1	0	0	1	0		A	0	1	0	0	0	1	0
B	0	1	0	0	0	1	0	0	1	0	0	1																B	0	1	0	0	0	1	0	0	1	0	0	1		B	0	1	0	0	0	1	0
C	0	0	0	0	1	0	1	0	0	0	1	0																C	0	0	0	0	1	0	1	0	0	0	1	0		C	0	0	0	0	1	0	1
D	1	1	0	0	0	0	1	1	0	0	0	1																D	1	1	0	0	0	0	1	1	0	0	0	1		D	1	1	0	0	0	0	1
E	0	0	0	1	0	0	1	0	0	1	0	0																E	0	0	0	1	0	0	1	0	0	1	0	0		E	0	0	0	1	0	0	1
F	0	1	0	0	0	0	1	0	1	0	1	1																F	0	1	0	0	0	0	1	0	0	0	1	1		F	0	1	0	0	0	0	1
G	0	0	0	1	0	0	0	1	0	0	0	0																G	0	0	0	1	0	0	0	1	0	0	0	0		G	0	0	0	1	0	0	0
H	1	0	0	0	0	0	0	1	1	1	1	0																H	1	0	0	0	0	1	0	1	0	0	1	0		H	1	0	0	0	0	0	0
										Total	31																											Total	29
Plate 2	2020-06-11													P2														Plate 2														Plate 2 PCR+ HAT+			11 June
	1	2	3	4	5	6	7	8	9	10	11	12			1	2	3	4	5	6	7	8	9	10	11	12			1	2	3	4	5	6	7	8	9	10	11	12			1	2	3	4	5	6	7
A	1	0	0	1	1	0	0	1	0	1	1	1		A	500748	OBB7643	OBB7647	500457	500451	OBB7651	OBB7652	500453	OBB7653	OBB7650	500482	500438		A	1	0	0	1	1	0	0	1	0	0	1	1		A	1	0	0	1	1	0	0
B	0	1	0	0	1	1	0	0	1	0	1	0		B	OBB7654	500429	OBB7655	OBB7656	500441	500455	OBB7657	OBB7658	500692	OBB7659	500464	OBB7644		B	0	1	0	0	1	1	0	0	1	0	1	0		B	0	1	0	0	1	1	0
C	1	1	0	0	0	1	1	1	0	0	0	1		C	500463	500471	OBB7648	OBB7660	OBB7661	500480	500432	500467	OBB7662	OBB7663	OBB7640	500454		C	1	1	0	0	0	1	1	1	0	0	0	1		C	1	1	0	0	0	1	1
D	1	1	1	1	0	0	0	1	0	0	1	0		D	500452	500462	500481	500459	OBB7664	OBB7665	OBB7666	500433	OBB7667	OBB7668	500443	OBB7649		D	1	1	1	1	0	0	0	1	0	0	1	0		D	1	1	1	1	0	0	0
E	0	0	1	0	0	0	1	0	1	0	1	0		E	OBB7669	OBB7670	500476	OBB7671	500475	OBB7672	500473	OBB7673	500439	OBB7641	500469	OBB7674		E	0	0	1	0	1	0	1	0	1	0	1	0		E	0	0	1	0	0	0	1
F	0	1	1	0	0	1	0	1	1	1	0	0		F	OBB7675	500444	500442	OBB7676	OBB7677	500465	OBB7678	500485	500483	500449	OBB7642	OBB7679		F	0	1	1	0	0	1	0	1	1	1	0	0		F	0	1	1	0	0	1	0
G	0	0	0	0	1	0	0	0	0	0	0	1		G	OBB7680	OBB7681	OBB7682	OBB7683	500738	OBB7684	OBB7685	OBB7650	500447	OBB7686	OBB7687	500466		G	0	0	0	0	1	0	0	0	1	0	0	1		G	0	0	0	0	1	0	0
H	0	0	0	1	0	1	0	0	1	0	0	0		H	OBB7688	OBB7689	OBB7645	500487	OBB7690	500474	OBB7691	OBB7692	500472	OBB7646	OBB7693	OBB7695		H	0	0	0	1	0	1	0	0	1	0	0	0		H	0	0	0	1	0	1	0
										Total	39																											Total	40
Plate 2	2020-06-13	DE-RANDOMISED																																								Plate 2 PCR+ HAT+			13 June
	1	2	3	4	5	6	7	8	9	10	11	12																	1	2	3	4	5	6	7	8	9	10	11	12			1	2	3	4	5	6	7
A	1	0	0	1	1	0	0	1	0	1	1	1																A	1	0	0	1	1	0	0	1	0	0	1	1		A	1	0	0	1	1	0	0
B	0	1	0	0	1	1	0	0	1	0	1	0																B	0	1	0	0	1	1	0	0	1	0	1	0		B	0	1	0	0	1	1	0
C	1	1	0	0	0	1	1	1	0	0		1																C	1	1	0	0	0	1	1	1	0	0	0	1		C	1	1	0	0	0	1	1
D	1	1	1	1	0	0	0	1	0	0	1	0																D	1	1	1	1	0	0	0	1	0	0	1	0		D	1	1	1	1	0	0	0
E	0	0	1	0	1	0	1	0	1	0	1	0																E	0	0	1	0	1	0	1	0	1	0	1	0		E	0	0	1	0	1	0	1
F	0	1	1	0	0	1	0	1	1	1	0	0																F	0	1	1	0	0	1	0	1	1	1	0	0		F	0	1	1	0	0	1	0
G	0	0	0	0	1	0	0	0	1	0	0	1																G	0	0	0	0	1	0	0	0	1	0	0	1		G	0	0	0	0	1	0	0
H	0	0	0	1	0	1	0	0	1	0	0	0																H	0	0	0	1	0	1	0	0	1	0	0	0		H	0	0	0	1	0	1	0
										Total	41																											Total	40
Plate 3	2020-06-11													P3														Plate 3														Plate 3 PCR+ HAT+			11 June
	1	2	3	4	5	6	7	8	9	10	11	12			1	2	3	4	5	6	7	8	9	10	11	12			1	2	3	4	5	6	7	8	9	10	11	12			1	2	3	4	5	6	7
A	1	0	0	0	0	0	1	1	0	0	0	0		A	500460	OBB7696	OBB7697	OBB7698	OBB7699	OBB7700	500448	500456	OBB7701	OBB7702	OBB7703	OBB7704		A	1	0	0	0	0	0	1	1	0	0	0	0		A	1	0	0	0	0	0	1
B	0	0	0	0	0	0	0	0	1	0	1	0		B	OBB7705	OBB7706	OBB7707	OBB7708	OBB7709	OBB7710	OBB7711	OBB7712	500440	OBB7713	OBB7714	OBB7715		B	0	0	0	0	0	0	0	0	1	0	0	0		B	0	0	0	0	0	0	0
C	0	0	1	0	1	0	1	1	0	0	0	0		C	OBB7716	OBB7717	OBB7718	OBB7719	500486	OBB7720	500484	OBB7721	OBB7722	OBB7723	OBB7724	OBB7725		C	0	0	0	0	1	0	1	0	0	0	0	0		C	0	0	0	0	1	0	1
D	1	0	1	1	0	0	0	1	0	1	0	0		D	500461	OBB7726	500470	500458	OBB7727	OBB7728	OBB7729	500437	OBB7730	500410	OBB7731	OBB7732		D	1	0	1	1	0	0	0	1	0	1	0	0		D	1	0	1	1	0	0	0
E	0	1	0	0	0	1	1	1	0	0	0	1		E	OBB7733	500388	OBB7734	OBB7736	OBB7737	500396	500446	500408	OBB7738	OBB7739	OBB7640	500406		E	0	1	0	0	0	1	1	1	0	0	0	1		E	0	1	0	0	0	1	1
F	0	0	0	1	0	1	0	1	0	1	0	0		F	OBB7741	OBB7544	OBB7552	500426	OBB7554	500399	OBB7556	500392	OBB7560	500430	OBB7563	OBB7571		F	0	0	0	1	0	1	0	1	0	1	0	0		F	0	0	0	1	0	1	0
G	0	1	0	1	0	0	0	1	0	0	1	0		G	OBB7572	500425	OBB7573	OBB7575	OBB7577	OBB7584	OBB7586	OBB7571	OBB7597	OBB7603	500394	OBB7604		G	0	1	0	0	0	0	0	0	0	0	1	0		G	0	1	0	0	0	0	0
H	1	0	0	1	0	0	0	0	0	1	0	1		H	500391	OBB7610	OBB7613	500400	OBB7615	OBB7620	OBB7622	OBB7624	OBB7626	500428	OBB7628	OBB7634		H	1	0	0	1	0	0	0	0	0	1	0	0		H	1	0	0	1	0	0	0
										Total	31																											Total	25
Plate 3	2020-06-13	DE-RANDOMISED																																								Plate 3 PCR+ HAT+			13 June
	1	2	3	4	5	6	7	8	9	10	11	12																	1	2	3	4	5	6	7	8	9	10	11	12			1	2	3	4	5	6	7
A	1	0	0	0	0	0	1	1	0	0	0	0																A	1	0	0	0	0	0	1	1	0	0	0	0		A	1	0	0	0	0	0	1
B	0	0	0	0	0	0	0	0	1	0	0	0																B	0	0	0	0	0	0	0	0	1	0	0	0		B	0	0	0	0	0	0	0
C	0	0	0	0	1	0	1	1	0	0	0	0																C	0	0	0	0	1	0	1	0	0	0	0	0		C	0	0	0	0	1	0	1
D	1	0	1	1	0	0	0	1	0	1	0	0																D	1	0	1	1	0	0	0	1	0	1	0	0		D	1	0	1	1	0	0	0
E	0	1	0	0	0	1	1	1	0	0	0	1																E	0	1	0	0	0	1	1	1	0	0	0	1		E	0	1	0	0	0	1	1
F	0	0	0	1	0	1	0	1	0	1	0	0																F	0	0	0	1	0	1	0	1	0	1	0	0		F	0	0	0	1	0	1	0
G	0	1	0	0	0	0	0	1	0	0	1	0																G	0	1	0	0	0	0	0	0	0	0	1	0		G	0	1	0	0	0	0	0
H	1	0	0	1	0	0	0	0	0	1	0	0																H	1	0	0	1	0	0	0	0	0	1	0	0		H	1	0	0	1	0	0	0
										Total	27																											Total	25
Plate 4	2020-06-11													P4														Plate 4														Plate 4 PCR+ HAT+			11 June
	1	2	3	4	5	6	7	8	9	10	11	12			1	2	3	4	5	6	7	8	9	10	11	12			1	2	3	4	5	6	7	8	9	10	11	12			1	2	3	4	5	6	7
A	1	0	0	0	1	0	0	0	0	1	0	1		A	500434	OBB7546	OBB7592	OBB7570	500412	OBB7619	OBB7550	OBB7617	OBB7558	500436	OBB7608	500393		A	1	0	0	0	1	0	0	0	0	1	0	1		A	1	0	0	0	1	0	0
B														B	empty	empty	empty	empty	empty	empty	empty	empty	empty	empty	empty	empty		B														B
C														C	empty	empty	empty	empty	empty	empty	empty	empty	empty	empty	empty	empty		C														C
D														D	empty	empty	empty	empty	empty	empty	empty	empty	empty	empty	empty	empty		D														D
E														E	empty	empty	empty	empty	empty	empty	empty	empty	empty	empty	empty	empty		E														E
F														F	empty	empty	empty	empty	empty	empty	empty	empty	empty	empty	empty	empty		F														F
G														G	empty	empty	empty	empty	empty	empty	empty	empty	empty	empty	empty	empty		G														G
H														H	empty	empty	empty	empty	empty	empty	empty	empty	empty	empty	empty	empty		H														H
										Total	4																											Total	4
Plate 4	2020-06-13	DE-RANDOMISED																																								Plate 4 PCR+ HAT+			13 June
	1	2	3	4	5	6	7	8	9	10	11	12																	1	2	3	4	5	6	7	8	9	10	11	12			1	2	3	4	5	6	7
A	1	0	0	0	1	0	0	0	0	1	0	1																A	1	0	0	0	1	0	0	0	0	1	0	1		A	1	0	0	0	1	0	0
B																												B														B
C																												C														C
D																												D														D
E																												E														E
F																												F														F
G																												G														G
H																												H														H
										Total	4																											Total	4
	NEW SAMPLES 1-25			2020-06-13	CALIBRATION SET										NEW SAMPLES 1-25				CALIBRATION SET									Control/calibration plate (provided separately)
	1	2	3	4	5	6	7	8	9	10	11	12			1	2	3	4	5	6	7	8	9	10	11	12		A1	10062_neat	QC1001
A	1	9	17	25										A	1	9	17	25										B1	10062_1:2	QC1002
B	2	10	18	PBS										B	2	10	18	PBS										C1	10062_1:4	QC1003
C	3	11	19	PBS										C	3	11	19	PBS										D1	10062_1:8	QC1004
D	4	12	20	PBS										D	4	12	20	PBS										E1	10062_1:16	QC1005		ID	source	Calibrant
E	5	13	21	PBS										E	5	13	21	PBS										F1	10062_1:32	QC1006		10062	NHSBT	Single donor, high titre antibody
F	6	14	22	PBS										F	6	14	22	PBS										G1	10062_1:64	QC1007		10061	NHSBT	Single donor, medium titre antibody
G	7	15	23	PBS										G	7	15	23	PBS										H1	10062_1:128	QC1008		10063	NHSBT	Single donor, low titre antibody
H	8	16	24	PBS										H	8	16	24	PBS										A2	10061_neat	QC1009		BD001	NHSBT	pre-pandemic control (negative)
										Total	9													Total	9			B2	10061_1:2	QC1010
															Note Col 1 = High Titre detected out to 1:320													C2	10061_1:4	QC1011
13-6-20 Repeat after Randomising Columns															Col 2 = Medium Titre													D2	10061_1:8	QC1012
															Col 3 = Low Titre													E2	10061_1:16	QC1013
Plate A															A4 = Neg Control!													F2	10061_1:32	QC1014
	1	2	3	4	5	6	7	8	9	10	11	12																G2	10061_1:64	QC1015
A																												H2	10061_1:128	QC1016
B																												A3	10063_neat	QC1017
C																												B3	10063_1:2	QC1018
D																												C3	10063_1:4	QC1019
E																												D3	10063_1:8	QC1020
F																												E3	10063_1:16	QC1021
G																												F3	10063_1:32	QC1022
H																												G3	10063_1:64	QC1023
																												H3	10063_1:128	QC1024
																												A4	BD001	QC1025
Plate B
	1	2	3	4	5	6	7	8	9	10	11	12
A
B
C
D
E
F
G
H
Plate C
	1	2	3	4	5	6	7	8	9	10	11	12
A
B
C
D
E
F
G
H
Plate D
	1	2	3	4	5	6	7	8	9	10	11	12
A
B
C
D
E
F
G
H
Column Randomisation for Repeat on 300 samples.						Plate	Column	Rand
						A	1	A 10
Note: Plate D						A	2	D 2
A1-H1 and A2-H2 and A3-H3 and A4 = 25 New Samples						A	3	B 4
B4-H4 = Saline						A	4	B 11
A5-F5 = Plate 4 A1-A6						A	5	C 6
G5,H5 Saline						A	6	C 12
A6-F6 = Plate 4 A7-A12						A	7	C 10
G6-H6 = Saline						A	8	C 5
						A	9	C 4
AT 13 June 2020						A	10	D 4
Randomisation by Random.org List Randomizer						A	11	C 3
						A	12	C 7
						B	1	D 5
						B	2	B 8
						B	3	C 11
						B	4	A 3
						B	5	B 6
						B	6	A 9
						B	7	B 12
						B	8	B 1
						B	9	B 7
						B	10	B 2
						B	11	B 9
						B	12	A 6
						C	1	C 1
						C	2	A 11
						C	3	A 4
						C	4	A 1
						C	5	D 1
						C	6	A 12
						C	7	D 6
						C	8	B 10
						C	9	C 2
						C	10	A 5
						C	11	B 3
						C	12	A 2
						D	1	C 8
						D	2	A 8
						D	3	A 7
						D	4	D 3
						D	5	B 5
						D	6	C 9
[truncated: 35 more columns]

## Sheet: Figure 6
Figure 6
	SARS-CoV-2 RBD IgG (A.U.)	Donor 1	Donor 2	Donor 3	Donor 4	Donor 5	Donor 6
	100	0.114	0.305	0.189	0.057	0.054	0.063
	300	0.038	0.121	0.092	0.02	0.016	0.024
	900	0.026	0.04	0.025	0.002	0.007	0.007
	2700	0.002	0.012	0.005	0.003	0	0.001
	8100	0	0.006	0.003	0.003	0.001	0.003
	24300	0.001	0	0.002	0	0	0.003
	72900	0.004	0.004	0.001	0.001	0.001	0.002
